# Supplementary material for: Estrogen and COVID-19 symptoms: Associations in women from the COVID Symptom Study
Source: PLoS One. 2021 Sep 10;16(9):e0257051. doi: 10.1371/journal.pone.0257051 (PMC8432854; doi:10.1371/journal.pone.0257051)
Supplement: S1 Table — (XLSX) [file pone.0257051.s002.xlsx]

## Sheet: Sheet1
Table S1. Sample characteristics for different components of the study.
		MENOPAUSE							COCP							HRT ONLY				HORMONE THERAPIES 1a				HORMONE THERAPIES 2b
		MAIN ANALYSIS	SENSITIVITY ANALYSES						MAIN ANALYSIS	SENSITIVITY ANALYSES						MAIN ANALYSIS	SENSITIVITY ANALYSES			MAIN ANALYSIS	SENSITIVITY ANALYSES			MAIN ANALYSIS	SENSITIVITY ANALYSES
			AGE 40-45	AGE 45-50	AGE 50-55	AGE 55-60	Last period < 3 years	Last period > 12 months		AGE 18-25	AGE 25-30	AGE 30-35	AGE 35-40	AGE 40-45	Pre-menopausal only		AGE 50-55	AGE 55-60	AGE 60-65		AGE 50-55	AGE 55-60	AGE 60-65		AGE 50-55	AGE 55-60	AGE 60-65
APP PATIENT INFO	Cases	44268	516	3985	19685	20082	23756	42764	64253	17446	17280	13648	9238	6641	52453	17798	5063	8313	4422	19905	5989	9224	4692	20370	6194	9381	4795
	Controls	108369	51303	41337	14697	1032	108369	108369	231436	27468	30879	48844	59696	64549	199333	133395	25489	53856	54050	133395	25489	53856	54050	133395	25489	53856	54050
	Mean age of cases	53.7962	43.1143	47.7614	52.4177	56.6195	53.0781	53.853	29.4769	21.4823	27.0147	31.8067	36.8623	41.8237	29.1103	56.8147	52.4924	56.889	61.6239	56.657	52.47	56.8578	61.6066	56.6395	52.46	56.8577	61.6115
	Mean age of controls	45.2165	41.9556	46.8492	51.2701	55.7132	45.2165	45.2165	34.196	21.2804	27.1928	32.1205	37.0524	41.9711	34.1043	58.1697	52.5285	57.0767	61.919	58.1697	52.5285	57.0767	61.919	58.1697	52.5285	57.0767	61.919
	Median age of cases	54	43	48	53	56	53	54	29	22	27	32	37	42	28	57	53	57	61	56	53	57	61	56	53	57	61
	Median age of controls	45	42	47	51	55	45	45	35	21	27	32	37	42	35	58	53	57	62	58	53	57	62	58	53	57	62
	Mean age of last period of cases	51.4181	41.2829	45.7669	50.2359	53.9588	51.6464	51.3912	NA	NA	NA	NA	NA	NA	NA	50.7381	49.0841	51.1815	51.7981	50.7309	49.1055	51.2265	51.8314	50.7166	49.0954	51.2217	51.8227
	Mean age of last period of controls	NA	NA	NA	NA	NA	NA	NA	NA	NA	NA	NA	NA	NA	NA	51.0374	49.4201	51.1817	51.6563	51.0374	49.4201	51.1817	51.6563	51.0374	49.4201	51.1817	51.6563
	Median age of last period of cases	52	41	46	50	54	52	52	NA	NA	NA	NA	NA	NA	NA	51	49	52	52	51	49	52	52	51	49	52	52
	Median age of last period of controls	NA	NA	NA	NA	NA	NA	NA	NA	NA	NA	NA	NA	NA	NA	51	50	51	52	51	50	51	52	51	50	51	52
	Mean BMI of cases	26.1777	26.9387	26.3213	26.1643	26.1427	26.2366	26.1759	24.7086	23.9019	24.4984	25.072	25.4394	25.6112	24.5205	25.4696	25.7122	25.4547	25.2198	25.4592	25.7051	25.436	25.1911	25.4689	25.7278	25.4376	25.1956
	Mean BMI of controls	25.7869	25.6936	25.8315	25.9661	26.0859	25.7869	25.7869	25.4297	24.3668	25.2591	25.4636	25.6162	25.7654	25.4153	26.0499	26.1942	26.1051	25.9269	26.0499	26.1942	26.1051	25.9269	26.0499	26.1942	26.1051	25.9269
	Median BMI of cases	25.6199	26.4865	25.663	25.6061	25.6061	25.663	25.6199	23.9599	23.1291	23.7368	24.3276	24.7996	24.856	23.7962	24.856	25.0593	24.856	24.5872	24.856	25.0593	24.8425	24.5467	24.856	25.0606	24.856	24.5524
	Median BMI of controls	25.0606	24.9409	25.1406	25.3725	25.4135	25.0606	25.0606	24.6074	23.4304	24.374	24.6613	24.856	24.998	24.6032	25.5082	25.6267	25.6061	25.3402	25.5082	25.6267	25.6061	25.3402	25.5082	25.6267	25.6061	25.3402
	Never smokers in cases	16857	150	1217	7207	8283	9035	16280	24173	8538	5941	4282	3045	2367	19826	6469	1659	3079	1731	7144	1950	3375	1819	7320	2026	3441	1853
	Never smokers in controls	36539	16100	14009	5933	497	36539	36539	76340	13463	9986	14545	17974	20372	65498	53302	9202	21424	22676	53302	9202	21424	22676	53302	9202	21424	22676
	Ex-smokers in cases	5391	62	524	2547	2258	2843	5219	3379	550	646	781	757	645	2589	2412	705	1077	630	2713	834	1217	662	2787	863	1242	682
	Ex-smokers in controls	12028	5449	4876	1614	89	12028	12028	18101	1057	1734	3290	5122	6898	15604	17249	3329	6549	7371	17249	3329	6549	7371	17249	3329	6549	7371
	Current smokers in cases	2185	44	363	1145	633	1142	2114	2702	722	661	628	414	277	1961	645	296	254	95	707	330	274	103	728	347	277	104
	Current smokers in controls	4554	2289	1763	472	30	4554	4554	12295	1785	1878	2468	2903	3261	10428	5482	1586	2214	1682	5482	1586	2214	1682	5482	1586	2214	1682
REPORTED DATA	Total assessments (cases + controls)	152637	51819	45322	34382	21114	132125	151133	295689	44914	48159	62492	68934	71190	251786	151193	30552	62169	58472	153300	31478	63080	58742	153765	31683	63237	58845
	Abdominal pain	15796	5981	4740	3174	1901	13880	15670	35232	5299	6117	7619	8053	8144	30155	13391	3121	5686	4584	13692	3262	5810	4620	13743	3286	5827	4630
	Chest pain	18624	7096	5707	3793	2028	16566	18461	38399	4674	6355	8398	9552	9420	33342	13952	3530	5967	4455	14214	3661	6075	4478	14257	3680	6088	4489
	Delirium	8595	3281	2549	1786	979	7573	8513	20811	3411	3818	4536	4597	4449	17920	7054	1744	2991	2319	7197	1815	3048	2334	7220	1828	3055	2337
	Diarrhoea	16760	6421	5013	3339	1987	14725	16622	36435	4669	6069	8132	8904	8661	31442	14101	3290	6010	4801	14381	3431	6118	4832	14431	3453	6134	4844
	Fever	10161	3731	3095	2161	1174	8951	10060	22365	3401	3813	4783	5242	5126	18952	8051	2018	3461	2572	8219	2113	3514	2592	8258	2134	3526	2598
	Headache	40281	14943	12185	8388	4765	35436	39938	83685	10885	13977	18437	20248	20138	71864	33577	7881	14394	11302	34239	8180	14684	11375	34345	8232	14722	11391
	Hoarse voice	11809	4427	3468	2496	1418	10417	11676	22873	2778	3619	4767	5822	5887	19761	10235	2439	4349	3447	10427	2532	4428	3467	10458	2544	4435	3479
	Loss of smell (anosmia)	9141	3322	2718	1987	1114	7997	9043	18308	2175	3052	4010	4513	4558	15682	7283	1845	3134	2304	7434	1925	3186	2323	7454	1933	3193	2328
	Persistent cough	15840	6305	4718	3155	1662	14078	15700	33611	3889	5212	7394	8668	8448	28896	12133	2926	5134	4073	12385	3057	5228	4100	12423	3072	5243	4108
	Severe fatigue	6718	2549	2053	1402	714	5958	6664	13788	1659	2243	3001	3419	3466	11848	5273	1352	2262	1659	5407	1412	2316	1679	5423	1419	2320	1684
	Severe or significant shortness of breath	2524	997	802	483	242	2270	2505	5426	783	903	1106	1291	1343	4683	1794	474	774	546	1839	499	787	553	1844	502	788	554
	Skipped meals	12395	4619	3784	2595	1397	10910	12271	28701	4576	5030	6213	6495	6387	24519	10303	2563	4336	3404	10509	2653	4432	3424	10543	2668	4443	3432
	Sore throat	32663	12510	9838	6562	3753	28879	32388	69897	8599	11593	15574	17402	16729	60097	25957	6086	11033	8838	26452	6321	11238	8893	26517	6345	11264	8908
	Unusual muscle pains	12240	4306	3631	2775	1528	10659	12104	23497	2923	3746	5025	5824	5979	19796	10969	2801	4571	3597	11161	2893	4646	3622	11190	2908	4655	3627
	Hospitalisation	1207	430	376	256	145	1052	1198	1889	172	282	357	496	582	1568	1134	277	495	362	1158	291	503	364	1163	292	506	365
	Respiratory support	77	22	29	12	14	64	77	118	10	22	20	32	34	89	88	19	36	33	89	20	36	33	89	20	36	33
	Predicted COVID-19-positive*	7089	3145	1836	1341	767	6297	7029	18064	2175	3052	4010	4513	4314	15482	4919	1251	2150	1518	5027	1310	2184	1533	5039	1314	2188	1537
	Subset tested for COVID-19 (nose/throat swabs)	14796	5089	4386	3342	1979	12777	14660	26871	2843	4350	6032	6750	6896	22891	14320	3201	6160	4959	14602	3323	6285	4994	14659	3352	6303	5004
	Tested COVID-19-positive	710	247	235	138	90	626	704	1551	171	347	351	331	351	1310	556	138	282	136	573	145	290	138	574	145	290	139
*based on the prediction model from Menni et al. (Nat Med. 2020).
a Hormone Therapies 1 cases are defined as women on HRT alone or HRT plus up to two other hormone treatments including COCP, progestogen therapy, progestogen containing intrauterine systems, depot injection or testosterone.
b Hormone Therapies 2 cases are defined as women on HRT only; or women in Hormone Therapies 1; or women not on HRT, but taking COCP or testosterone.
