# Supplementary material for: Estrogen and COVID-19 symptoms: Associations in women from the COVID Symptom Study
Source: PLoS One. 2021 Sep 10;16(9):e0257051. doi: 10.1371/journal.pone.0257051 (PMC8432854; doi:10.1371/journal.pone.0257051)
Supplement: S2 Table — (XLSX) [file pone.0257051.s003.xlsx]

## Sheet: Sheet1
Table S2. Results from sensitivity analyses.
	MENOPAUSE: SENSITIVITY ANALYSIS																																				COCP: SENSITIVITY ANALYSIS
	AGE 40-45						AGE 45-50						AGE 50-55						AGE 55-60						LAST PERIOD < 3 YEARS						LAST PERIOD > 12 MONTHS						AGE 18-25						AGE 25-30						AGE 30-35
	Beta	SE	p-value	OR	95% CI		Beta	SE	p-value	OR	95% CI		Beta	SE	p-value	OR	95% CI		Beta	SE	p-value	OR	95% CI		Beta	SE	p-value	OR	95% CI		Beta	SE	p-value	OR	95% CI		Beta	SE	p-value	OR	95% CI		Beta	SE	p-value	OR	95% CI		Beta
					LL	UL					LL	UL					LL	UL					LL	UL					LL	UL					LL	UL					LL	UL					LL	UL
Self-reported symptoms
Abdominal pain	0.231179	0.194326	0.234185	1.26008	0.860973	1.84421	0.279939	0.0764102	0.000248668	1.32305	1.13903	1.5368	0.0771675	0.0607442	0.203954	1.08022	0.958976	1.2168	-0.117008	0.152888	0.444083	0.889578	0.659244	1.20039	0.10017	0.0462165	0.0302034	1.10536	1.00963	1.21016	0.124334	0.0417231	0.00288262	1.13239	1.04348	1.22889	0.0924313	0.04485	0.0393128	1.09684	1.00454	1.19762	-0.120407	0.0498507	0.0157203	0.88656	0.804035	0.977555	-0.037605
Chest pain	0.17255	0.19975	0.387682	1.18833	0.803359	1.75778	0.152125	0.0781875	0.0516974	1.16431	0.998881	1.35713	-0.00663745	0.0590318	0.910476	0.993385	0.88485	1.11523	0.141942	0.171574	0.408069	1.15251	0.823381	1.6132	0.012798	0.0459584	0.780651	1.01288	0.925632	1.10835	0.0187667	0.0417658	0.653192	1.01894	0.938856	1.10586	0.00543622	0.0524799	0.917497	1.00545	0.907173	1.11438	-0.143771	0.0524717	0.00614425	0.866086	0.781442	0.959897	-0.122948
Delirium	0.437624	0.248537	0.0782725	1.54902	0.951705	2.52123	0.171354	0.109226	0.116693	1.18691	0.958175	1.47025	0.0618911	0.0849766	0.466411	1.06385	0.900631	1.25664	0.0917971	0.241758	0.704163	1.09614	0.682468	1.76056	0.123642	0.0647558	0.0562168	1.13161	0.996728	1.28475	0.0930287	0.0591311	0.115658	1.09749	0.977393	1.23235	-0.11046	0.0613967	0.0719988	0.895422	0.793902	1.00992	-0.337129	0.0687898	9.54196e-07	0.713817	0.623782	0.816847	-0.0359944
Diarrhoea	0.461662	0.179224	0.00999805	1.58671	1.11671	2.25451	0.150322	0.0809566	0.0633355	1.16221	0.991685	1.36205	0.0766306	0.0608375	0.207816	1.07964	0.958286	1.21637	0.0431891	0.159623	0.786722	1.04414	0.763634	1.42767	0.131889	0.046514	0.00457586	1.14098	1.04156	1.24989	0.137721	0.0420446	0.00105442	1.14766	1.05687	1.24623	0.0509873	0.0503416	0.311143	1.05231	0.953438	1.16143	-0.104148	0.0533798	0.0510484	0.901092	0.811582	1.00047	-0.0325172
Fever	-0.161925	0.277804	0.559978	0.850505	0.493412	1.46604	0.301101	0.0929091	0.00119192	1.35135	1.12637	1.62125	0.0704249	0.0746161	0.345256	1.07296	0.926983	1.24193	0.153397	0.211591	0.468472	1.16579	0.770039	1.76492	0.10923	0.0570973	0.0557417	1.11542	0.997325	1.2475	0.105785	0.0519025	0.0415352	1.11158	1.00407	1.23061	0.0827712	0.0544424	0.128425	1.08629	0.97635	1.20862	-0.134633	0.0608097	0.0268281	0.874036	0.775833	0.98467	-0.0874346
Headache	0.332613	0.135974	0.0144388	1.39461	1.06834	1.82051	0.0343584	0.0551976	0.533638	1.03496	0.928833	1.1532	0.0179849	0.039397	0.648027	1.01815	0.942488	1.09988	0.053895	0.106399	0.61248	1.05537	0.856721	1.30009	-0.00833058	0.0308779	0.787321	0.991704	0.933467	1.05357	0.0323112	0.0278005	0.245133	1.03284	0.978067	1.09068	0.110547	0.0328555	0.000766447	1.11689	1.04723	1.19118	-0.0820533	0.0349769	0.0189796	0.921223	0.860186	0.986591	-0.0378999
Hoarse voice	0.390892	0.231213	0.0909101	1.4783	0.939623	2.32579	0.341714	0.0939455	0.000275439	1.40736	1.17068	1.69189	0.119009	0.0730638	0.103346	1.12638	0.976097	1.2998	0.044913	0.194706	0.817571	1.04594	0.71412	1.53193	0.201557	0.0563704	0.000349454	1.22331	1.09535	1.36621	0.195937	0.0517546	0.000153163	1.21645	1.09911	1.34632	-0.0599544	0.0690245	0.385068	0.941807	0.822637	1.07824	-0.26169	0.07048	0.00020484	0.76975	0.670435	0.883776	-0.0567566
Loss of smell (anosmia)	-0.157921	0.325671	0.627739	0.853917	0.451029	1.61669	0.278781	0.100921	0.00573818	1.32152	1.08435	1.61056	0.0168028	0.0791293	0.831837	1.01694	0.870848	1.18755	0.115747	0.220594	0.599789	1.12271	0.728615	1.72997	0.0255995	0.0623588	0.681425	1.02593	0.9079	1.1593	0.0515757	0.0565435	0.361694	1.05293	0.942473	1.17633	-0.0680828	0.0776372	0.380522	0.934183	0.802319	1.08772	-0.25688	0.07679	0.000822163	0.773461	0.665388	0.899088	-0.0924279
Persistent cough	0.381187	0.200293	0.0570219	1.46402	0.988684	2.16789	0.177029	0.0865585	0.0408358	1.19367	1.0074	1.41436	-0.0706001	0.0649395	0.276963	0.931834	0.820469	1.05832	0.237703	0.2002	0.235098	1.26833	0.856688	1.87778	0.0224129	0.0514646	0.663199	1.02267	0.924543	1.1312	0.0543264	0.0462414	0.240057	1.05583	0.964346	1.15599	-0.0529289	0.0587012	0.367233	0.948447	0.84537	1.06409	-0.121202	0.060695	0.0458365	0.885855	0.786501	0.997761	-0.0122672
Severe fatigue	0.0574125	0.311826	0.853922	1.05909	0.574787	1.95147	0.212031	0.1196	0.0762562	1.23619	0.977868	1.56274	-0.0210268	0.0922319	0.819663	0.979193	0.81726	1.17321	-0.00669228	0.255995	0.979144	0.99333	0.601437	1.64058	0.0411569	0.0719506	0.567311	1.04202	0.904961	1.19983	0.052898	0.0647541	0.413983	1.05432	0.928655	1.19699	0.0718927	0.0803585	0.370974	1.07454	0.917955	1.25784	-0.315532	0.0854601	0.00022236	0.729401	0.616911	0.862402	-0.073544
Severe or significant shortness of breath	0.287669	0.457864	0.529817	1.33332	0.543499	3.27091	0.203991	0.197426	0.301485	1.22629	0.832804	1.80568	-0.0499969	0.151364	0.741166	0.951232	0.707043	1.27976	-0.145917	0.428358	0.733374	0.86423	0.373259	2.00101	0.0081213	0.11897	0.945576	1.00815	0.798471	1.2729	0.0159589	0.107467	0.881948	1.01609	0.823104	1.25432	-0.166609	0.131971	0.206784	0.846531	0.653595	1.09642	-0.156506	0.129654	0.227391	0.855126	0.663237	1.10253	0.0126315
Skipped meals	0.429065	0.204215	0.0356375	1.53582	1.02923	2.29176	0.268601	0.0864524	0.00189045	1.30813	1.10424	1.54967	0.0707156	0.0687233	0.303485	1.07328	0.938024	1.22803	-0.100351	0.177397	0.57161	0.90452	0.638877	1.28062	0.125171	0.0524749	0.0170629	1.13334	1.02257	1.25611	0.113075	0.0478652	0.0181591	1.11972	1.01945	1.22985	-0.0896755	0.0504471	0.0754669	0.914228	0.828159	1.00924	-0.34801	0.0577426	1.67124e-09	0.706092	0.630537	0.7907	-0.160476
Sore throat	0.157407	0.153161	0.304081	1.17047	0.866942	1.58027	0.0612906	0.060641	0.312154	1.06321	0.944062	1.19739	0.00970618	0.0438816	0.824944	1.00975	0.926538	1.10044	0.056535	0.118229	0.632519	1.05816	0.839299	1.3341	0.0124307	0.0342122	0.716351	1.01251	0.946841	1.08273	0.0432434	0.0308512	0.161012	1.04419	0.982924	1.10928	0.016154	0.0370797	0.663086	1.01629	0.945047	1.09289	-0.0918533	0.0378825	0.0153214	0.912239	0.84696	0.982549	-0.0977626
Unusual muscle pains	0.614783	0.179394	0.000610271	1.84926	1.30106	2.62843	0.278591	0.0811912	0.0006007	1.32127	1.12689	1.54918	0.19405	0.0612553	0.00153551	1.21416	1.0768	1.36904	0.0623347	0.169891	0.713687	1.06432	0.762886	1.48485	0.226033	0.0474777	1.928e-06	1.25362	1.14223	1.37587	0.21972	0.0434074	4.15288e-07	1.24573	1.14413	1.35635	-0.0275227	0.0572054	0.630431	0.972853	0.869668	1.08828	-0.169889	0.0592458	0.00413684	0.843758	0.751256	0.94765	-0.145182
Hospitalisation	-0.461173	1.00834	0.647414	0.630544	0.0873802	4.55006	0.0116768	0.279589	0.966687	1.01175	0.584904	1.75008	0.287445	0.194459	0.13936	1.33302	0.910567	1.95146	-0.480975	0.434817	0.268659	0.618181	0.263632	1.44955	-0.065862	0.159987	0.680581	0.93626	0.684251	1.28108	0.0199683	0.140104	0.886665	1.02017	0.775203	1.34254	0.182065	0.237317	0.442974	1.19969	0.753469	1.91018	-0.701358	0.240822	0.00358716	0.495911	0.309326	0.795045	-0.0937042
Respiratory support	-12.8872	1092.73	0.99059	2.53026e-06	0	Inf	1.66831	0.709869	0.0187649	5.3032	1.31916	21.3196	0.328964	0.822659	0.689245	1.38953	0.277089	6.96812	-1.34635	1.14102	0.238017	0.260187	0.0278004	2.43513	-0.101676	0.681616	0.88142	0.903322	0.237493	3.43586	0.518725	0.54219	0.338708	1.67988	0.580452	4.86175	0.402622	1.42042	0.77683	1.49574	0.0924258	24.2058	-17.314	1497.26	0.990774	3.02415e-08	0	Inf	-1.10682
Predicted COVID-19	-0.379175	0.386109	0.326079	0.684426	0.321122	1.45876	0.297739	0.124842	0.0170824	1.34681	1.05449	1.72017	0.0356267	0.0972459	0.714099	1.03627	0.856439	1.25386	0.0453002	0.271569	0.86752	1.04634	0.614488	1.7817	0.159166	0.0758241	0.0358037	1.17253	1.01061	1.3604	0.198638	0.0675245	0.00326403	1.21974	1.06854	1.39234	-0.0680828	0.0776372	0.380522	0.934183	0.802319	1.08772	-0.25688	0.07679	0.000822163	0.773461	0.665388	0.899088	-0.0924279
Tested COVID-19^	0.390226	0.626559	0.53341	1.47731	0.432658	5.0443	0.403724	0.239936	0.0924462	1.49739	0.935624	2.39645	-0.0313728	0.221816	0.887525	0.969114	0.627429	1.49687	0.275425	0.616351	0.654973	1.31709	0.393529	4.40813	-0.0123258	0.163953	0.940072	0.98775	0.716292	1.36208	0.0237601	0.150079	0.874207	1.02404	0.763082	1.37425	0.178661	0.195873	0.361703	1.19562	0.814449	1.75517	-0.0273805	0.164086	0.867475	0.972991	0.705404	1.34208	0.299999
p-values in bold: p < 0.05
^: in a subset of Covid-19-tested individuals (n menopause = 5089; 4386; 3342; 1979; 12,777; 14,660. n COCP = 2843; 4350; 6032; 6750; 6896; 22891. n HRT only = 3201; 6160; 4959. n Hormone therapies 1 = 3323; 6285; 4994. n Hormone therapies 2 = 3352; 6303; 5004).
SE: standard error; OR: odds ratio; 95% CI (LL; UL): upper and lower limits for the 95% confidence interval of the odds ratio.
[truncated: 77 more columns]
