# Supplementary material for: Estrogen and COVID-19 symptoms: Associations in women from the COVID Symptom Study
Source: PLoS One. 2021 Sep 10;16(9):e0257051. doi: 10.1371/journal.pone.0257051 (PMC8432854; doi:10.1371/journal.pone.0257051)
Supplement: S3 Table — (XLSX) [file pone.0257051.s004.xlsx]

## Sheet: Sheet1
Table S3. Results from HRT analyses.
	HRT ONLY						HORMONE THERAPIES 1						HORMONE THERAPIES 2
	Beta	SE	p-value	OR	95% CI		Beta	SE	p-value	OR	95% CI		Beta	SE	p-value	OR	95% CI
					LL	UL					LL	UL					LL	UL
Self-reported symptoms
Abdominal pain	0.289246	0.0379364	2.44994e-14	1.33542	1.23973	1.4385	0.31257	0.0360584	4.38069e-18	1.36693	1.27366	1.46703	0.314587	0.0356551	1.11354e-18	1.36969	1.27724	1.46884
Chest pain	0.284997	0.0390964	3.10894e-13	1.32976	1.23167	1.43566	0.290238	0.0373667	8.01922e-15	1.33674	1.24234	1.43832	0.283021	0.0370696	2.26076e-14	1.32713	1.23413	1.42714
Delirium	0.26969	0.0532503	4.09307e-07	1.30956	1.17977	1.45362	0.269238	0.0510154	1.30904e-07	1.30897	1.18442	1.44661	0.27263	0.0504055	6.3473e-08	1.31341	1.18986	1.4498
Diarrhoea	0.259925	0.0383739	1.25712e-11	1.29683	1.20287	1.39813	0.260662	0.0367448	1.30423e-12	1.29779	1.20761	1.3947	0.260824	0.0363509	7.2217e-13	1.298	1.20874	1.39385
Fever	0.171568	0.050067	0.000610818	1.18716	1.0762	1.30957	0.17219	0.0478705	0.000321925	1.1879	1.08152	1.30475	0.18452	0.0471254	9.02153e-05	1.20264	1.09654	1.31901
Headache	0.300677	0.0259219	4.15399e-31	1.35077	1.28386	1.42117	0.319435	0.024728	3.56475e-38	1.37635	1.31123	1.4447	0.3154	0.0244884	5.86551e-38	1.37081	1.30657	1.43821
Hoarse voice	0.258703	0.0458609	1.69019e-08	1.29525	1.1839	1.41707	0.267083	0.0437914	1.06749e-09	1.30615	1.19872	1.42321	0.267383	0.0433335	6.81396e-10	1.30654	1.20015	1.42236
Loss of smell (anosmia)	0.238263	0.0530287	7.01957e-06	1.26904	1.14377	1.40804	0.253642	0.0504509	4.96924e-07	1.28871	1.16738	1.42265	0.249999	0.0499766	5.66445e-07	1.28402	1.16421	1.41616
Persistent cough	0.314971	0.0424865	1.23066e-13	1.37022	1.26074	1.48921	0.329508	0.0404913	4.02689e-16	1.39028	1.28421	1.50512	0.31788	0.0402278	2.74475e-15	1.37421	1.27002	1.48695
Severe fatigue	0.439368	0.0568757	1.118e-14	1.55173	1.38804	1.73471	0.440268	0.0545174	6.70714e-16	1.55312	1.39573	1.72827	0.437771	0.0540013	5.20197e-16	1.54925	1.39366	1.72222
Severe or significant shortness of breath	0.376548	0.0972793	0.000108481	1.45725	1.20428	1.76334	0.402761	0.092235	1.26151e-05	1.49595	1.24855	1.79237	0.401906	0.0912965	1.07158e-05	1.49467	1.24978	1.78755
Skipped meals	0.23725	0.0439602	6.77913e-08	1.26776	1.1631	1.38183	0.246193	0.0419527	4.40179e-09	1.27915	1.17818	1.38877	0.248534	0.0414665	2.05235e-09	1.28214	1.18206	1.3907
Sore throat	0.25468	0.0290694	1.93348e-18	1.29005	1.2186	1.36568	0.2636	0.0277684	2.24863e-21	1.30161	1.23266	1.37441	0.251051	0.0275716	8.59207e-20	1.28538	1.21776	1.35675
Unusual muscle pains	0.270538	0.039292	5.76609e-12	1.31067	1.21352	1.41559	0.263847	0.0377037	2.59808e-12	1.30193	1.20919	1.40178	0.252808	0.0374405	1.45557e-11	1.28764	1.19653	1.38568
Hospitalisation	0.108166	0.126056	0.390849	1.11423	0.870316	1.42651	0.147812	0.118513	0.212318	1.15929	0.918999	1.46242	0.143082	0.117416	0.222999	1.15382	0.916632	1.45239
Respiratory support	-0.518264	0.60015	0.387831	0.595553	0.183684	1.93094	-0.336728	0.526917	0.522788	0.714103	0.254242	2.00574	-0.363147	0.527039	0.490803	0.695484	0.247554	1.95391
Predicted Covid-19	0.274718	0.0647698	2.22077e-05	1.31616	1.15925	1.49431	0.297648	0.0614289	1.26353e-06	1.34669	1.19393	1.51899	0.287674	0.0610017	2.40714e-06	1.33332	1.18307	1.50266
Tested Covid-19^	-0.149153	0.155351	0.337005	0.861438	0.635314	1.16804	-0.0846733	0.143562	0.555321	0.918812	0.693469	1.21738	-0.118915	0.143524	0.407366	0.887883	0.670175	1.17631
p-values in bold: p < 0.05
^: in a subset of Covid-19-tested individuals (n = 14,320; 14,602; 14,659).
SE: standard error; OR: odds ratio; 95% CI (LL; UL): upper and lower limits for the 95% confidence interval of the odds ratio.
