# Supplementary material for: Estrogen and COVID-19 symptoms: Associations in women from the COVID Symptom Study
Source: PLoS One. 2021 Sep 10;16(9):e0257051. doi: 10.1371/journal.pone.0257051 (PMC8432854; doi:10.1371/journal.pone.0257051)
Supplement: S5 Table — (XLSX) [file pone.0257051.s006.xlsx]

## Sheet: Sheet1
Table S5. Association results from COVID-19 symptoms and epigenetic age acceleration measures.
	GrimAgeAcceleration			PhenoAgeAcceleration			Epigenetic Age Acceleration*			EEAA			IEAA
	Mean with	Mean without	p-value	Mean with	Mean without	p-value	Mean with	Mean without	p-value	Mean with	Mean without	p-value	Mean with	Mean without	p-value
Self-reported symptoms
Abdominal pain	0.165535	-0.489947	0.203533	0.554089	-0.474155	0.20375	-0.483861	-0.259685	0.594748	0.110787	-0.447387	0.330883	-0.694763	-0.0746766	0.758779
Chest pain	0.553071	-0.513753	0.105217	-0.379315	-0.374768	0.501354	1.0897	-0.402891	0.0689737	-0.44402	-0.389168	0.515898	0.824758	-0.219474	0.13618
Delirium	-0.362853	-0.43059	0.473497	0.0631518	-0.40092	0.385865	-0.110701	-0.291306	0.440386	0.979911	-0.474434	0.187922	0.168625	-0.152213	0.388941
Diarrhoea	-0.113623	-0.460201	0.330637	-0.847799	-0.324773	0.663168	-0.024757	-0.308606	0.380712	0.808729	-0.521758	0.148321	-0.306595	-0.116039	0.585411
Fever	1.60551	-0.563387	0.0116593	0.674094	-0.44564	0.228861	-1.85138	-0.175771	0.930379	-0.407025	-0.392738	0.503678	-1.56403	-0.0383259	0.922922
Headache	-0.0595324	-0.525117	0.207641	0.258105	-0.544598	0.185495	-0.425121	-0.242778	0.606346	0.199087	-0.552253	0.207535	-0.0582192	-0.154772	0.439897
Hoarse voice	1.46803	-0.603271	0.00635205	1.36135	-0.536836	0.0736837	0.569993	-0.36054	0.17295	1.83014	-0.600709	0.0352958	0.615183	-0.204187	0.189835
Loss of smell (anosmia)	0.126532	-0.44811	0.320933	-0.388113	-0.37464	0.50277	2.42695	-0.385435	0.0266583	-0.882828	-0.374822	0.600586	2.23821	-0.225642	0.036632
Persistent cough	0.435965	-0.499592	0.141238	0.0749344	-0.413096	0.360647	0.119772	-0.315095	0.336393	-0.92599	-0.34874	0.659369	0.0242763	-0.14777	0.429813
Severe fatigue	1.78278	-0.520671	0.0251056	1.65128	-0.461203	0.126927	1.99586	-0.377984	0.0440004	2.68568	-0.524419	0.0454906	1.28349	-0.194607	0.130763
Severe or significant shortness of breath	-1.38635	-0.416046	0.668539	0.814005	-0.3885	0.365416	-2.21962	-0.259493	0.771957	-1.43952	-0.381886	0.61582	-1.4575	-0.119522	0.704856
Skipped meals	0.966341	-0.497298	0.0893368	3.91801	-0.592302	0.00399691	1.4805	-0.370389	0.0750244	4.20404	-0.626205	0.00283293	1.39629	-0.211816	0.0928461
Sore throat	0.20155	-0.602534	0.0768665	-0.348815	-0.382499	0.484849	0.361587	-0.461029	0.10856	-0.0234975	-0.497136	0.301513	0.39785	-0.283214	0.13977
Unusual muscle pains	1.47324	-0.570657	0.0122061	2.76591	-0.612907	0.00887563	0.768375	-0.360728	0.147296	2.4032	-0.60535	0.0200785	0.353018	-0.171284	0.303346
Hospitalisation	-0.231311	-0.430516	0.454193	-0.832668	-0.366506	0.568089	1.25418	-0.310243	0.222111	-1.65764	-0.369788	0.677709	1.29277	-0.161316	0.225791
Predicted COVID-19	2.85177	-0.463665	0.0678227	5.44687	-0.440554	0.0456464	8.02882	-0.374644	0.000630459	6.9773	-0.476457	0.0185844	6.46071	-0.208491	0.00345275
p-values in bold: p < 0.05
*Epigenetic Age Acceleration refers to the AgeAccelerationResidual (Horvath)
